# Supplementary material for: Trimetazidine–Profen Hybrid Molecules: Synthesis, Chemical Characterization, and Biological Evaluation of Their Racemates
Source: Pharmaceuticals (Basel). 2025 Aug 23;18(9):1251. doi: 10.3390/ph18091251 (PMC12472577; doi:10.3390/ph18091251)
Supplement: Supplementary file 1 [file pharmaceuticals-18-01251-s001.zip]

Archive with 1 entries (1 files):
- pharmaceuticals-3820474-supplementary.pdf
